# Supplementary material for: T2’-Imaging to Assess Cerebral Oxygen Extraction Fraction in Carotid Occlusive Disease: Influence of Cerebral Autoregulation and Cerebral Blood Volume
Source: PLoS One. 2016 Aug 25;11(8):e0161408. doi: 10.1371/journal.pone.0161408 (PMC4999181; doi:10.1371/journal.pone.0161408)
Supplement: S1 File — (XLS) [file pone.0161408.s001.xls]

## Sheet: Tabelle1
Patient No.	Perfusion delay	T2' [ms]			CBV [ml/100 g]			R2' [s-1]
		Affected hemisphere	Unaffected hemisphere	Ratio	Affected hemisphere	Unaffected hemisphere	Ratio	Affected hemisphere	Unaffected hemisphere	Ratio
OEF_Pat.1	TTP>0sec	118	123	0.96	4.42	4.52	0.98	8.47458	8.13008	1.04237
OEF_Pat.2	TTP>0sec	120	108	1.11	3.98	4.09	0.97	8.33333	9.25926	0.9
OEF_Pat.4	TTP>0sec	120	119	1.01	6.45	7	0.92	8.33333	8.40336	0.991667
OEF_Pat.9	TTP>0sec	106	109	0.97	7.3	7.36	0.99	9.43396	9.17431	1.0283
OEF_Pat.10	TTP>0sec	111	106	1.05	4.39	5.72	0.77	9.00901	9.43396	0.954955
OEF_Pat.12	TTP>0sec	136	138	0.99	15.33	16.78	0.91	7.35294	7.24638	1.01471
OEF_Pat.13	TTP>0sec	118	130	0.91	6.19	6.48	0.96	8.47458	7.69231	1.10169
OEF_Pat.15	TTP>0sec	119	139	0.86	10.05	10.08	1	8.40336	7.19424	1.16807
OEF_Pat.17	TTP>0sec	96	147	0.65	7.38	8.01	0.92	10.4167	6.80272	1.53125
OEF_Pat.18	TTP>0sec	119	136	0.88	6.63	6.85	0.97	8.40336	7.35294	1.14286
OEF_Pat.20	TTP>0sec	122	129	0.95	4.72	5.67	0.83	8.19672	7.75194	1.05738
OEF_Pat.21	TTP>0sec	105	116	0.91	8.37	8.67	0.97	9.52381	8.62069	1.10476
OEF_Pat.22	TTP>0sec	108	130	0.83	4.08	4.17	0.98	9.25926	7.69231	1.2037
OEF_Pat.23	TTP>0sec	114	126	0.91	10.54	10.04	1.05	8.77193	7.93651	1.10526
OEF_Pat.24	TTP>0sec	122	131	0.93	7.54	7.44	1.01	8.19672	7.63359	1.07377
OEF_Pat.25	TTP>0sec	117	123	0.95	10.61	11.51	0.92	8.54701	8.13008	1.05128
OEF_Pat.1	TTP0-2sec	118	123	0.96	4.42	4.52	0.98	8.47458	8.13008	1.04237
OEF_Pat.2	TTP0-2sec	120	108	1.11	3.98	4.09	0.97	8.33333	9.25926	0.9
OEF_Pat.4	TTP0-2sec	120	119	1.01	6.45	7	0.92	8.33333	8.40336	0.991667
OEF_Pat.9	TTP0-2sec	106	109	0.97	7.3	7.36	0.99	9.43396	9.17431	1.0283
OEF_Pat.10	TTP0-2sec	111	106	1.05	4.39	5.72	0.77	9.00901	9.43396	0.954955
OEF_Pat.12	TTP0-2sec	138	131	1.05	18.4	15.2	1.21	7.24638	7.63359	0.949275
OEF_Pat.13	TTP0-2sec	123	120	1.03	6.31	6.15	1.03	8.13008	8.33333	0.97561
OEF_Pat.15	TTP0-2sec	118	140	0.84	10.82	10.61	1.02	8.47458	7.14286	1.18644
OEF_Pat.17	TTP0-2sec	100	142	0.7	7.92	8.43	0.94	10	7.04225	1.42
OEF_Pat.18	TTP0-2sec	119	135	0.88	6.82	7.21	0.95	8.40336	7.40741	1.13445
OEF_Pat.20	TTP0-2sec	124	129	0.96	4.2	5.18	0.81	8.06452	7.75194	1.04032
OEF_Pat.21	TTP0-2sec	101	113	0.89	7.56	7.74	0.98	9.90099	8.84956	1.11881
OEF_Pat.22	TTP0-2sec	108	130	0.83	4.08	4.17	0.98	9.25926	7.69231	1.2037
OEF_Pat.23	TTP0-2sec	114	126	0.91	10.54	10.04	1.05	8.77193	7.93651	1.10526
OEF_Pat.24	TTP0-2sec	129	123	1.05	8.01	7.57	1.06	7.75194	8.13008	0.953488
OEF_Pat.25	TTP0-2sec	114	125	0.91	7.28	8.07	0.9	8.77193	8	1.09649
OEF_Pat.12	TTP>2sec	135	140	0.964	12.77	15.58	0.819	7.40741	7.14286	1.03704
OEF_Pat.13	TTP>2sec	113	142	0.795	5.4	6.62	0.815	8.84956	7.04225	1.25664
OEF_Pat.15	TTP>2sec	126	139	0.906	9.07	8.94	1.014	7.93651	7.19424	1.10317
OEF_Pat.17	TTP>2sec	83	167	0.497	5.56	6.28	0.885	12.0482	5.98802	2.01205
OEF_Pat.18	TTP>2sec	121	135	0.896	5.96	6	0.993	8.26446	7.40741	1.1157
OEF_Pat.20	TTP>2sec	112	131	0.854	6.84	6.61	1.034	8.92857	7.63359	1.16964
OEF_Pat.21	TTP>2sec	119	125	0.952	8.46	9.37	0.902	8.40336	8	1.05042
OEF_Pat.24	TTP>2sec	131	135	0.97	7.15	6.58	1.09	7.63359	7.40741	1.03053
OEF_Pat.25	TTP>2sec	129	125	1.032	4.84	5.08	0.952	7.75194	8	0.968992
OEF_Pat.12	TTP2-4sec	127	123	1.03	9.75	10.48	0.93	7.87402	8.13008	0.968504
OEF_Pat.13	TTP2-4sec	119	143	0.83	5.74	6.73	0.85	8.40336	6.99301	1.20168
OEF_Pat.15	TTP2-4sec	121	147	0.82	10.27	9.87	1.04	8.26446	6.80272	1.21488
OEF_Pat.17	TTP2-4sec	76	172	0.44	5.6	5.57	1	13.1579	5.81395	2.26316
OEF_Pat.18	TTP2-4sec	121	135	0.9	5.96	6	0.99	8.26446	7.40741	1.1157
OEF_Pat.20	TTP2-4sec	112	131	0.85	6.84	6.61	1.03	8.92857	7.63359	1.16964
OEF_Pat.21	TTP2-4sec	119	125	0.95	8.46	9.37	0.9	8.40336	8	1.05042
OEF_Pat.24	TTP2-4sec	131	135	0.97	7.15	6.58	1.09	7.63359	7.40741	1.03053
OEF_Pat.25	TTP2-4sec	129	125	1.03	4.84	5.08	0.95	7.75194	8	0.968992
OEF_Pat.13	TTP>4sec	106	148	0.716	4.17	6.85	0.608	9.43396	6.75676	1.39623
OEF_Pat.12	TTP>4sec	130	140	0.928	10.33	12.77	0.808	7.69231	7.14286	1.07692
OEF_Pat.15	TTP>4sec	139	123	1.13	8.28	8.95	0.925	7.19424	8.13008	0.884892
OEF_Pat.17	TTP>4sec	104	215	0.483	1.98	2.62	0.755	9.61538	4.65116	2.06731
								0	0
OEF_Pat.12	TTP4-6sec	134	137	0.98	11.31	13.33	0.85	7.46269	7.29927	1.02239
OEF_Pat.13	TTP4-6sec	106	148	0.72	4.17	6.85	0.61	9.43396	6.75676	1.39623
OEF_Pat.15	TTP4-6sec	139	123	1.13	8.28	8.95	0.93	7.19424	8.13008	0.884892
OEF_Pat.17	TTP4-6sec	104	215	0.48	1.98	2.62	0.76	9.61538	4.65116	2.06731
OEF_Pat.12	TTP>6sec	124	136	0.91	8.22	11.92	0.69	8.06452	7.35294	1.09677
		Commas were used to separate the decimals
